# Supplementary material for: The incremental value of a novel immuno-inflammatory index (SIICI) in predicting sepsis after ureteroscopic lithotripsy: development and validation of a nomogram
Source: Front Cell Infect Microbiol. 2026 Feb 26;16:1755312. doi: 10.3389/fcimb.2026.1755312 (PMC12979408; doi:10.3389/fcimb.2026.1755312)
Supplement: Supplementary file 1 [file Table1.xlsx]

## Sheet: modeldatainflammation
TableS1	Multivariable Logistic Regression of Base Model and with Addition of Immuno-inflammatory Indicators
term	OR_CI_base	p_base	OR_CI_SIICI	p_SIICI	OR_CI_SII	p_SII	OR_CI_SIRI	p_SIRI	OR_CI_PIV	p_PIV
(Intercept)	0.62 (0.02-18.65)	0.7847	0.23 (0.01-8.14)	0.4287	0.44 (0.01-13.67)	0.6395	0.3 (0.01-9.85)	0.5013	0.35 (0.01-11.19)	0.5598
CRP	1.02 (1.01-1.02)	0.0001	1.01 (1-1.02)	0.0027	1.02 (1.01-1.02)	0.0003	1.01 (1-1.02)	0.0031	1.01 (1.01-1.02)	0.0009
ALB	0.91 (0.84-0.99)	0.0206	0.92 (0.85-1)	0.0444	0.91 (0.84-0.99)	0.0246	0.91 (0.84-0.99)	0.0282	0.91 (0.84-0.99)	0.0278
Hydronephrosis	3.89 (1.99-8.21)	0.0002	3.37 (1.7-7.17)	0.0008	3.82 (1.96-8.07)	0.0002	3.62 (1.83-7.72)	0.0004	3.92 (2-8.33)	0.0002
Positive leukocyte esterase	2.25 (1.21-4.3)	0.0114	2.49 (1.3-4.91)	0.007	2.27 (1.22-4.34)	0.0109	2.47 (1.3-4.84)	0.0066	2.33 (1.25-4.48)	0.0092
Positive urine culture	3.26 (1.69-6.21)	0.0003	3.34 (1.69-6.56)	0.0005	3.32 (1.71-6.34)	0.0003	3.49 (1.78-6.8)	0.0002	3.52 (1.81-6.79)	0.0002
SIICI	NA	NA	1.07 (1.04-1.1)	0	NA	NA	NA	NA	NA	NA
SII	NA	NA	NA	NA	1 (1-1)	0.2236	NA	NA	NA	NA
SIRI	NA	NA	NA	NA	NA	NA	1.38 (1.19-1.6)	0	NA	NA
PIV	NA	NA	NA	NA	NA	NA	NA	NA	1 (1-1)	0.0104
